# Supplementary material for: CRISPR/Cas9-Directed Gene Trap Constitutes a Selection System for Corrected BCR/ABL Leukemic Cells in CML
Source: Int J Mol Sci. 2022 Jun 7;23(12):6386. doi: 10.3390/ijms23126386 (PMC9224210; doi:10.3390/ijms23126386)
Supplement: Supplementary file 1 [file ijms-23-06386-s001.zip]

Archive with 1 entries (1 files):
- ijms-1729808-supplementary.pdf
